# Supplementary material for: New Diterpenoids and Isocoumarin Derivatives from the Mangrove-Derived Fungus Hypoxylon sp
Source: Mar Drugs. 2021 Jun 24;19(7):362. doi: 10.3390/md19070362 (PMC8305793; doi:10.3390/md19070362)
Supplement: Supplementary file 1 [file marinedrugs-19-00362-s001.zip]

Archive with 1 entries (1 files):
- marinedrugs-1269425-supplementary.pdf
